# Supplementary material for: Occurrence of Fibrotic Tumor Vessels in Grade I Meningiomas Is Strongly Associated with Vessel Density, Expression of VEGF, PlGF, IGFBP-3 and Tumor Recurrence
Source: Cancers (Basel). 2020 Oct 21;12(10):3075. doi: 10.3390/cancers12103075 (PMC7593950; doi:10.3390/cancers12103075)
Supplement: Supplementary file 1 [file cancers-12-03075-s001.zip]

Archive with 1 entries (1 files):
- cancers-970344-supplementary.docx
